# Supplementary material for: catena-Poly[[dichloridonickel(II)]-μ-1,3-di-4-pyridylpropane]
Source: Acta Crystallogr Sect E Struct Rep Online. 2008 Jun 28;64(Pt 7):m966. doi: 10.1107/S1600536808018862 (PMC2961883; doi:10.1107/S1600536808018862)
Supplement: Supplementary file 2 [file e-64-0m966-Isup2.hkl]

# 
# h,k,l, Fc-squared, Fo-squared, sigma(Fo-squared) and status flag 
# 
data_I
_shelx_title ' xb2541 in P2(1)/m' 
_shelx_refln_list_code          4 
_shelx_F_calc_maximum      113.21 
_exptl_crystal_F_000       336.00 
_reflns_d_resolution_high  0.8347 
 
loop_ 
 _symmetry_equiv_pos_as_xyz 
 'x, y, z' 
 '-x, y+1/2, -z' 
 '-x, -y, -z' 
 'x, -y-1/2, z' 
 
_cell_length_a     5.1928 
_cell_length_b    12.9717 
_cell_length_c    10.4916 
_cell_angle_alpha  90.000 
_cell_angle_beta   93.588 
_cell_angle_gamma  90.000 
 
_shelx_F_squared_multiplier     1.000 
 
loop_ 
 _refln_index_h 
 _refln_index_k 
 _refln_index_l 
 _refln_F_squared_calc 
 _refln_F_squared_meas 
 _refln_F_squared_sigma 
 _refln_observed_status 
   1   0   0        6.37        5.08      4.17 o 
   2   0   0      138.67      114.18     11.92 o 
   3   0   0      456.57      494.37     27.39 o 
   4   0   0      491.67      552.13     38.24 o 
   5   0   0       20.62       26.90     40.10 o 
   6   0   0       57.31      369.19    477.47 o 
   1   1   0      633.36      590.90     14.34 o 
   2   1   0        0.72       -0.70      5.97 o 
   3   1   0      287.92      330.68     40.14 o 
   4   1   0       21.16       25.69     17.49 o 
   5   1   0       37.69       58.78     37.65 o 
   6   1   0        5.95        5.41    185.21 o 
   1   2   0    10006.54     9817.43     69.97 o 
   2   2   0      720.66      669.37     14.09 o 
   3   2   0      349.13      354.24     15.20 o 
   4   2   0      354.01      457.12     30.08 o 
   5   2   0        7.78        8.49     30.28 o 
   6   2   0        5.11       10.27     56.12 o 
   1   3   0     2630.91     2888.85     36.63 o 
   2   3   0       35.49       31.89      6.00 o 
   3   3   0      739.17      750.25     20.08 o 
   4   3   0      199.47      246.57     25.66 o 
   5   3   0       67.51       15.22     30.19 o 
   6   3   0        4.95        6.14     51.26 o 
   0   4   0     7573.77     7832.54    239.27 o 
   1   4   0     2111.93     1983.46     19.33 o 
   2   4   0     1586.30     1479.54     59.11 o 
   3   4   0      387.97      397.11     22.82 o 
   4   4   0        8.26        1.79     19.22 o 
   5   4   0       53.08       43.33     30.59 o 
   6   4   0        3.46       13.72     48.01 o 
   1   5   0      774.27      873.03     13.66 o 
   2   5   0      227.30      226.67     11.89 o 
   3   5   0      792.00      732.99     29.74 o 
   4   5   0       32.33       -4.08     20.07 o 
   5   5   0        9.84       19.25     29.74 o 
   0   6   0     5903.08     6019.40     51.11 o 
   1   6   0     1561.39     1562.26     16.40 o 
   2   6   0      877.24      872.33     20.91 o 
   3   6   0       12.09       12.35     16.61 o 
   4   6   0      231.32      213.78     39.60 o 
   5   6   0       11.64        7.63     28.26 o 
   1   7   0        0.23       -1.12      4.77 o 
   2   7   0       22.36       25.73      9.47 o 
   3   7   0      382.02      379.84     27.90 o 
   4   7   0       38.53       33.48     24.00 o 
   5   7   0        0.12       -5.10     31.22 o 
   0   8   0     3472.52     3540.86     77.84 o 
   1   8   0      872.84      859.55     16.71 o 
   2   8   0       79.44       92.75     12.14 o 
   3   8   0      271.16      232.81     24.69 o 
   4   8   0       89.34       62.08     26.95 o 
   5   8   0        0.00       -0.70     31.41 o 
   1   9   0       23.89       18.94      8.19 o 
   2   9   0      114.10      131.01     14.31 o 
   3   9   0       22.35       30.68     22.34 o 
   4   9   0       45.51       46.17     28.91 o 
   5   9   0        5.46        6.40     36.27 o 
   0  10   0     2059.84     2122.82     43.89 o 
   1  10   0      523.88      526.56     44.71 o 
   2  10   0       32.85       26.43     13.07 o 
   3  10   0       45.71       33.83     15.62 o 
   4  10   0       85.37       80.56     32.21 o 
   1  11   0        4.56        3.05     11.26 o 
   2  11   0        5.26        0.16     12.43 o 
   3  11   0      210.85      184.65     21.18 o 
   4  11   0        2.79       -0.99     31.97 o 
   0  12   0      596.48      639.82     42.37 o 
   1  12   0      168.94      161.63     20.72 o 
   2  12   0      134.75      106.52     16.99 o 
   3  12   0       27.10       26.90     17.07 o 
   1  13   0       81.73       47.59     19.01 o 
   2  13   0       20.17       12.30     15.99 o 
   3  13   0       64.40       60.59     20.11 o 
   0  14   0      322.26      324.23     39.84 o 
   1  14   0       85.52       83.84     22.27 o 
   2  14   0       16.89       15.59     22.24 o 
   1  15   0        4.28        5.03     22.20 o 
  -5   0   1        9.33        7.11     44.03 o 
  -4   0   1      275.63      361.06     34.19 o 
  -3   0   1        4.26        2.89     13.92 o 
  -2   0   1      488.42      490.84     14.45 o 
  -1   0   1      194.11      207.32      6.92 o 
   1   0   1      974.61      925.09     19.27 o 
   3   0   1      304.23      285.80     22.24 o 
   4   0   1      150.48      192.03     28.74 o 
   5   0   1        7.60        7.16     37.96 o 
   6   0   1       49.39      134.09    258.10 o 
  -6   1   1       11.34       59.96    241.05 o 
  -5   1   1        9.70       -2.28     37.66 o 
  -4   1   1       47.25       65.44     19.08 o 
  -3   1   1        1.35       -1.12      9.82 o 
  -2   1   1       10.94        9.63      3.23 o 
  -1   1   1     5369.55     5394.25     61.74 o 
   0   1   1     4386.50     4423.83     35.84 o 
   1   1   1     2305.66     2213.64     50.79 o 
   2   1   1      448.01      387.81     11.26 o 
   3   1   1      485.87      484.25     50.91 o 
   4   1   1      340.89      516.90     53.20 o 
   5   1   1        5.68        6.04     32.74 o 
   6   1   1        2.93        1.70    130.78 o 
  -6   2   1        0.08        0.93     58.81 o 
  -5   2   1       15.08       37.33     32.88 o 
  -4   2   1      140.73      194.12     27.21 o 
  -3   2   1      435.46      474.61     17.85 o 
  -2   2   1      263.90      250.59      7.70 o 
  -1   2   1     3552.05     3626.74     39.55 o 
   0   2   1      466.78      466.30     16.21 o 
   1   2   1      183.18      157.11      4.87 o 
   2   2   1     1738.72     1711.27     22.86 o 
   3   2   1     2028.38     2083.32     31.16 o 
   4   2   1       67.82       93.90     16.11 o 
   5   2   1       17.58       31.97     31.40 o 
   6   2   1       18.72       50.42    110.41 o 
  -6   3   1        0.27        0.81     52.13 o 
  -5   3   1        0.67       -3.71     29.36 o 
  -4   3   1        7.96        2.50     19.66 o 
  -3   3   1        7.45        1.54      9.90 o 
  -2   3   1      868.21      870.21     13.12 o 
  -1   3   1     3847.52     3814.91     71.85 o 
   0   3   1     1333.68     1312.84     28.26 o 
   1   3   1      958.58      943.90     10.66 o 
   2   3   1      384.49      346.58     11.72 o 
   3   3   1     1430.16     1482.24     36.51 o 
   4   3   1       69.12       89.85     21.63 o 
   5   3   1        2.82       -4.74     29.53 o 
   6   3   1        0.39       -0.68     49.62 o 
  -6   4   1        4.86       20.84     49.63 o 
  -5   4   1        2.70        7.11     29.24 o 
  -4   4   1      418.92      434.30     30.40 o 
  -3   4   1       25.96       12.25     14.30 o 
  -2   4   1        1.95        0.48      3.31 o 
  -1   4   1     1905.75     2030.03     16.49 o 
   0   4   1       57.92       68.64      4.00 o 
   1   4   1      268.39      248.92     13.43 o 
   2   4   1     2513.25     2432.23     24.61 o 
   3   4   1      755.12      760.13     29.78 o 
   4   4   1      277.11      314.45     28.02 o 
   5   4   1        3.33        5.01     29.47 o 
  -5   5   1        0.62        0.26     29.16 o 
  -4   5   1       93.94       82.36     21.82 o 
  -3   5   1        1.55        6.92     15.16 o 
  -2   5   1       87.83      107.13      8.16 o 
  -1   5   1     4953.98     5149.68     60.93 o 
   0   5   1     2069.62     2063.30     28.04 o 
   1   5   1     1845.78     1926.90     32.89 o 
   2   5   1       96.51       81.31     13.30 o 
   3   5   1      501.96      500.50     40.70 o 
   4   5   1      115.09       97.30     23.36 o 
   5   5   1        0.47       -4.07     29.80 o 
  -5   6   1       33.91       21.56     31.42 o 
  -4   6   1      140.96      141.27     28.07 o 
  -3   6   1       20.43       33.09     17.68 o 
  -2   6   1      171.78      155.14     11.40 o 
  -1   6   1        0.50        3.16      3.62 o 
   0   6   1       43.12       30.92      4.85 o 
   1   6   1     1061.18     1101.09     27.38 o 
   2   6   1     1158.34     1118.98     23.49 o 
   3   6   1      476.46      461.89     44.32 o 
   4   6   1      102.85       99.67     24.91 o 
   5   6   1        4.09        5.48     28.20 o 
  -5   7   1        1.38       -8.87     31.78 o 
  -4   7   1       13.86        3.64     21.83 o 
  -3   7   1       11.09       19.16     19.01 o 
  -2   7   1       47.25       48.91     10.01 o 
  -1   7   1      965.02      934.50     17.22 o 
   0   7   1     3774.71     3964.85     28.77 o 
   1   7   1       64.06       59.89      6.11 o 
   2   7   1       63.25       59.86     10.34 o 
   3   7   1      500.76      482.87     29.89 o 
   4   7   1      220.13      194.42     28.78 o 
   5   7   1       24.62        2.11     32.22 o 
  -5   8   1       11.59       11.93     31.75 o 
  -4   8   1      108.21       96.04     28.35 o 
  -3   8   1       47.96       62.78     13.25 o 
  -2   8   1       36.56       28.14     10.61 o 
  -1   8   1      129.78      124.81      8.69 o 
   0   8   1      206.18      237.98      9.22 o 
   1   8   1       96.57       83.32      8.97 o 
   2   8   1      630.52      647.84     21.43 o 
   3   8   1      279.23      302.56     26.90 o 
   4   8   1       62.51       65.82     25.88 o 
   5   8   1       36.26       41.49     34.13 o 
  -5   9   1        2.20        0.07     34.05 o 
  -4   9   1       22.46       22.64     26.22 o 
  -3   9   1        0.56       -0.18     12.89 o 
  -2   9   1       29.73       30.25     10.79 o 
  -1   9   1     1305.06     1262.75     24.28 o 
   0   9   1      393.26      370.83     11.36 o 
   1   9   1      434.75      427.56     19.66 o 
   2   9   1       53.81       53.42     12.66 o 
   3   9   1      174.27      155.57     24.99 o 
   4   9   1       40.54       17.08     28.66 o 
   5   9   1        6.33        0.79     35.61 o 
  -4  10   1       69.67       68.95     32.28 o 
  -3  10   1       23.54       28.28     15.16 o 
  -2  10   1        0.39       -0.85     11.32 o 
  -1  10   1      314.64      324.72     31.53 o 
   0  10   1       58.06       50.05      9.68 o 
   1  10   1       78.26       56.41     11.33 o 
   2  10   1      623.29      629.32     23.91 o 
   3  10   1      199.27      164.38     29.32 o 
   4  10   1       24.86       38.59     30.97 o 
  -4  11   1        0.25       -8.37     32.38 o 
  -3  11   1        1.21       -0.31     15.01 o 
  -2  11   1       61.14       55.98     14.52 o 
  -1  11   1      542.03      567.31     23.66 o 
   0  11   1       93.64       84.02     29.55 o 
   1  11   1      432.79      444.13     21.81 o 
   2  11   1       38.14       36.09     14.85 o 
   3  11   1       77.00       78.01     27.66 o 
   4  11   1        6.12       -6.65     32.25 o 
  -3  12   1       68.03       48.41     18.50 o 
  -2  12   1        0.69       -0.68     14.24 o 
  -1  12   1      150.77      137.23     18.28 o 
   0  12   1       26.07       30.38     14.24 o 
   1  12   1       48.19       25.39     14.54 o 
   2  12   1      312.82      278.56     19.45 o 
   3  12   1      188.49      178.59     22.83 o 
  -3  13   1        0.16        2.33     19.30 o 
  -2  13   1       86.47       76.88     17.94 o 
  -1  13   1      142.88      148.07     20.39 o 
   0  13   1      258.50      261.86     24.31 o 
   1  13   1        0.76        2.22     18.38 o 
   2  13   1      116.49       97.19     19.63 o 
   3  13   1       33.98       35.58     19.63 o 
  -2  14   1       30.23       15.06     20.53 o 
  -1  14   1        0.06       -0.11     19.94 o 
   0  14   1        0.59        1.41     19.58 o 
   1  14   1       85.10       86.02     23.26 o 
   2  14   1       25.10       13.05     22.05 o 
  -1  15   1      186.34      216.25     34.43 o 
   0  15   1      115.64      109.88     26.12 o 
   1  15   1       83.34       71.26     24.58 o 
  -5   0   2       90.89       71.19     46.11 o 
  -4   0   2       65.74       77.59     27.66 o 
  -3   0   2        8.02        5.99      7.41 o 
  -2   0   2      217.54      175.03      9.92 o 
  -1   0   2      343.95      394.71     11.19 o 
   0   0   2    12815.82    12788.59     81.11 o 
   1   0   2      853.04      985.26     16.97 o 
   2   0   2       21.68       24.67      9.26 o 
   3   0   2      163.70      144.22     17.98 o 
   4   0   2       25.63       10.51     22.86 o 
   5   0   2      105.85      128.13     37.03 o 
   6   0   2        0.03       40.81    178.72 o 
  -6   1   2        1.21       49.44    311.52 o 
  -5   1   2      324.89      443.06     55.49 o 
  -4   1   2      380.37      428.98     36.19 o 
  -3   1   2       64.17       46.34     36.97 o 
  -2   1   2      193.53      139.57     98.76 o 
  -1   1   2     3569.48     3603.82     24.24 o 
   0   1   2      399.27      386.33      8.63 o 
   1   1   2     3309.78     3252.95     28.34 o 
   2   1   2     2625.99     2516.54     28.58 o 
   3   1   2      777.49      766.92     19.85 o 
   4   1   2      125.34      153.53     17.58 o 
   5   1   2      191.15      273.02     37.27 o 
   6   1   2       14.64       67.87    119.68 o 
  -6   2   2       17.15       26.19     64.08 o 
  -5   2   2        0.52        2.54     34.57 o 
  -4   2   2       10.86       19.25     17.42 o 
  -3   2   2        0.63        1.12      4.93 o 
  -2   2   2       47.45       29.07      4.20 o 
  -1   2   2     7630.46     7524.28    101.11 o 
   0   2   2       20.70       48.23      3.07 o 
   1   2   2     1076.07     1284.90     24.92 o 
   2   2   2      276.43      243.13      9.66 o 
   3   2   2      237.47      240.59     12.84 o 
   4   2   2        0.04       -1.75     18.62 o 
   5   2   2       48.52       22.67     29.29 o 
   6   2   2       11.54       37.74     99.49 o 
  -6   3   2       18.19       31.38     58.20 o 
  -5   3   2       23.28       21.64     33.27 o 
  -4   3   2      427.49      529.72     33.35 o 
  -3   3   2      491.87      488.80     21.40 o 
  -2   3   2      180.22      177.68      5.89 o 
  -1   3   2     2176.93     2207.35     26.08 o 
   0   3   2      575.68      640.23      7.59 o 
   1   3   2     1605.26     1645.62     19.74 o 
   2   3   2     2013.72     1881.28     78.31 o 
   3   3   2      935.88      938.43     45.52 o 
   4   3   2      224.05      294.00     54.82 o 
   5   3   2       44.06       62.45     29.70 o 
  -5   4   2       55.68       56.67     32.70 o 
  -4   4   2       18.00        7.77     19.18 o 
  -3   4   2       47.46       44.69      9.52 o 
  -2   4   2     3173.85     3203.37     42.20 o 
  -1   4   2       12.45        2.80      2.78 o 
   0   4   2        9.09        5.96      2.75 o 
   1   4   2       68.22       65.21      3.71 o 
   2   4   2      131.76      118.52     15.53 o 
   3   4   2      172.13      202.39     22.87 o 
   4   4   2       93.04       82.52     22.58 o 
   5   4   2        1.77        6.44     29.56 o 
  -5   5   2      116.69       92.85     35.00 o 
  -4   5   2      202.25      238.99     28.12 o 
  -3   5   2      349.82      370.11     23.61 o 
  -2   5   2      267.90      263.60      7.35 o 
  -1   5   2       58.87       49.47      4.11 o 
   0   5   2       17.41       15.01      4.25 o 
   1   5   2       68.67       64.71      4.11 o 
   2   5   2     2899.27     2957.77     53.53 o 
   3   5   2     1520.98     1441.49     39.88 o 
   4   5   2       32.33        0.21     19.49 o 
   5   5   2      102.44       90.75     32.74 o 
  -5   6   2       36.77       13.76     33.92 o 
  -4   6   2        0.29        4.31     22.72 o 
  -3   6   2       15.25       25.03     16.64 o 
  -2   6   2      183.60      193.72     12.25 o 
  -1   6   2      648.13      614.20      8.42 o 
   0   6   2      344.88      329.79      7.92 o 
   1   6   2      136.54      163.49      6.69 o 
   2   6   2      740.92      730.87     51.37 o 
   3   6   2       45.71       32.08     17.38 o 
   4   6   2       19.16       17.35     22.76 o 
   5   6   2       13.91        3.61     30.88 o 
  -5   7   2       66.18       64.63     35.24 o 
  -4   7   2      114.07      100.15     28.04 o 
  -3   7   2      205.73      208.23     15.91 o 
  -2   7   2       37.93       32.49      8.67 o 
  -1   7   2       45.04       49.89      5.23 o 
   0   7   2        8.08        5.02      4.38 o 
   1   7   2     1075.42     1122.80     13.90 o 
   2   7   2     1046.27     1000.70     23.58 o 
   3   7   2      119.34      132.05     20.66 o 
   4   7   2      131.02      189.30     28.47 o 
   5   7   2       73.39       94.93     32.27 o 
  -5   8   2        7.59       16.26     36.71 o 
  -4   8   2        9.17       17.21     26.55 o 
  -3   8   2        3.25        0.75     12.09 o 
  -2   8   2      179.64      167.92     12.72 o 
  -1   8   2      779.42      767.51     32.03 o 
   0   8   2      390.01      387.56     10.73 o 
   1   8   2       20.17       19.30      7.76 o 
   2   8   2       39.59       25.00     10.44 o 
   3   8   2      321.05      270.09     26.27 o 
   4   8   2        0.79        4.17     24.63 o 
   5   8   2       28.51        9.63     34.51 o 
  -5   9   2       58.52       39.51     38.07 o 
  -4   9   2      196.53      228.93     34.17 o 
  -3   9   2        2.99        1.64     12.73 o 
  -2   9   2        9.30        5.40     10.46 o 
  -1   9   2       65.99       58.50     10.33 o 
   0   9   2       23.63       19.80      7.21 o 
   1   9   2      443.49      440.42     17.42 o 
   2   9   2      487.02      497.35     25.48 o 
   3   9   2      230.24      246.50     27.43 o 
   4   9   2       17.85       24.67     28.55 o 
  -4  10   2       19.82       12.85     32.27 o 
  -3  10   2        0.28        1.76     13.91 o 
  -2  10   2       86.15       97.89     13.99 o 
  -1  10   2      218.58      222.94     39.85 o 
   0  10   2      289.99      305.88     14.18 o 
   1  10   2        7.31       -0.33      9.37 o 
   2  10   2       63.88       57.95     14.21 o 
   3  10   2       19.78       19.24     24.12 o 
   4  10   2        0.81       -1.28     29.81 o 
  -4  11   2       19.70       20.15     26.30 o 
  -3  11   2       94.65       92.93     18.07 o 
  -2  11   2       45.66       17.26     13.48 o 
  -1  11   2        5.16        5.28     11.64 o 
   0  11   2       35.42       28.15     12.91 o 
   1  11   2      234.95      241.70     16.69 o 
   2  11   2      244.20      264.72     19.84 o 
   3  11   2      197.84      184.84     37.05 o 
   4  11   2       10.11       20.34     34.26 o 
  -3  12   2        0.55       -0.44     16.28 o 
  -2  12   2      116.46      114.98     17.59 o 
  -1  12   2      226.64      225.83     21.69 o 
   0  12   2       35.63       46.54     14.76 o 
   1  12   2       21.11        5.57     13.72 o 
   2  12   2       83.86       61.18     17.46 o 
   3  12   2       33.05       27.72     29.68 o 
  -3  13   2       13.61       17.09     23.07 o 
  -2  13   2        0.14       -0.79     16.67 o 
  -1  13   2        0.28        0.67     16.80 o 
   0  13   2       32.47       28.80     16.21 o 
   1  13   2        4.85        5.41     18.72 o 
   2  13   2      168.43      148.60     24.88 o 
   3  13   2       50.27       28.71     31.93 o 
  -2  14   2       53.01       41.03     24.29 o 
  -1  14   2       80.72       59.62     19.85 o 
   0  14   2       35.39       55.06     21.89 o 
   1  14   2        0.72       -0.74     19.64 o 
   2  14   2        5.30        4.87     21.78 o 
  -1  15   2        4.85        2.13     32.56 o 
   0  15   2       22.03       14.46     33.45 o 
   1  15   2       90.33       74.01     24.82 o 
  -5   0   3       87.10      108.55     54.20 o 
  -4   0   3      426.08      464.64     22.94 o 
  -3   0   3       28.18       15.44      8.17 o 
  -2   0   3       47.29       51.17      7.47 o 
  -1   0   3     1349.46     1381.63     19.57 o 
   0   0   3      842.48      944.42     19.56 o 
   1   0   3      122.68       78.84     48.88 o 
   2   0   3     3855.25     3863.56     61.14 o 
   3   0   3      126.85      125.50     33.65 o 
   4   0   3       59.86       44.74     19.57 o 
   5   0   3       86.46      223.20     79.54 o 
  -6   1   3       24.41       42.57    402.80 o 
  -5   1   3       53.01       76.72     49.68 o 
  -4   1   3       67.82       63.95     27.87 o 
  -3   1   3      842.43      823.39     23.67 o 
  -2   1   3     1307.56     1250.07     26.01 o 
  -1   1   3     2660.99     2524.23     17.87 o 
   0   1   3       12.44       32.57      2.74 o 
   1   1   3      517.93      499.71     15.33 o 
   2   1   3       30.37       15.08      5.70 o 
   3   1   3        6.72        5.95      8.48 o 
   4   1   3      131.37      141.04     16.12 o 
   5   1   3       67.47      103.78     31.80 o 
  -6   2   3        5.83        5.53     72.73 o 
  -5   2   3       86.04       72.06     41.10 o 
  -4   2   3      120.13      150.31     44.89 o 
  -3   2   3      169.21      165.83      8.89 o 
  -2   2   3      226.73      166.56    116.97 o 
  -1   2   3      692.13      710.39      7.74 o 
   0   2   3      142.15      174.61      5.60 o 
   1   2   3     1845.79     1897.16     21.75 o 
   2   2   3      173.48      150.08     11.06 o 
   3   2   3       87.37      113.68     12.79 o 
   4   2   3       41.80       60.61     19.13 o 
   5   2   3       83.85      129.31     32.02 o 
  -6   3   3       31.49       75.99     65.18 o 
  -5   3   3       65.66       63.44     36.96 o 
  -4   3   3       19.41       19.72     22.48 o 
  -3   3   3       97.81      100.97      7.64 o 
  -2   3   3     4272.08     4201.94     32.35 o 
  -1   3   3     2331.12     2226.06     24.98 o 
   0   3   3       15.51        7.49      2.36 o 
   1   3   3        4.25       10.32      3.91 o 
   2   3   3      293.08      307.95     10.94 o 
   3   3   3        7.64        6.30      7.70 o 
   4   3   3      168.95      172.98     24.00 o 
   5   3   3       73.54       69.23     29.76 o 
  -5   4   3       50.73       80.82     35.96 o 
  -4   4   3      237.45      253.12     53.65 o 
  -3   4   3       17.46       10.52      6.08 o 
  -2   4   3      323.64      341.99      8.41 o 
  -1   4   3      139.09      144.47      5.45 o 
   0   4   3      138.57      153.54      5.08 o 
   1   4   3      322.64      317.31     10.49 o 
   2   4   3      655.07      666.95     35.33 o 
   3   4   3      111.06      122.77     29.80 o 
   4   4   3       43.48       50.06     21.68 o 
   5   4   3       40.62       57.37     29.72 o 
  -5   5   3        2.79        3.12     33.65 o 
  -4   5   3      107.08      114.06     26.08 o 
  -3   5   3      542.17      563.91     27.91 o 
  -2   5   3      658.25      633.21     17.17 o 
  -1   5   3     1973.96     1945.84     18.71 o 
   0   5   3        6.56       12.97      3.50 o 
   1   5   3      155.29      155.14      7.01 o 
   2   5   3      193.75      206.04     19.87 o 
   3   5   3       47.82       35.20     15.46 o 
   4   5   3      415.38      419.86     68.12 o 
   5   5   3       50.97       53.10     32.56 o 
  -5   6   3      103.71      102.75     37.99 o 
  -4   6   3      168.14      155.95     28.12 o 
  -3   6   3       14.35        4.43     10.38 o 
  -2   6   3       89.33       81.54      6.07 o 
  -1   6   3      560.54      548.45     11.43 o 
   0   6   3       22.07       19.67      4.30 o 
   1   6   3      542.97      536.96      9.99 o 
   2   6   3      433.58      448.65     39.95 o 
   3   6   3        1.40       -1.59     16.46 o 
   4   6   3      162.15      189.78     35.60 o 
   5   6   3        2.19        7.85     30.87 o 
  -5   7   3       51.19       50.66     36.43 o 
  -4   7   3       32.41       25.05     26.52 o 
  -3   7   3      145.72      153.70     16.04 o 
  -2   7   3      585.85      608.00     29.97 o 
  -1   7   3     1384.54     1370.79     16.58 o 
   0   7   3      218.52      230.98     12.82 o 
   1   7   3        1.00        0.34      4.76 o 
   2   7   3       12.87        5.85     14.91 o 
   3   7   3        2.39        0.17     19.13 o 
   4   7   3        0.24       -0.46     21.92 o 
   5   7   3      119.42       81.14     34.80 o 
  -5   8   3       42.30       14.09     43.62 o 
  -4   8   3       46.73       50.40     29.68 o 
  -3   8   3        4.35        1.17     10.84 o 
  -2   8   3       35.56       27.70     10.08 o 
  -1   8   3      684.47      685.55     13.07 o 
   0   8   3      124.84      142.51      7.71 o 
   1   8   3      498.81      498.69     15.21 o 
   2   8   3      179.01      196.64     21.52 o 
   3   8   3        0.72       -4.08     20.51 o 
   4   8   3        8.34       13.81     24.03 o 
   5   8   3      137.85      164.39     38.90 o 
  -4   9   3       21.22       14.49     28.90 o 
  -3   9   3      106.12      115.47     15.79 o 
  -2   9   3      500.35      503.68     19.66 o 
  -1   9   3      539.93      538.31     17.87 o 
   0   9   3       52.74       51.52      7.13 o 
   1   9   3       30.64       29.15      9.31 o 
   2   9   3       32.88       34.77     17.57 o 
   3   9   3       12.18        2.00     22.66 o 
   4   9   3       88.91       64.97     30.87 o 
  -4  10   3       68.05       39.15     32.90 o 
  -3  10   3        0.74        3.16     16.28 o 
  -2  10   3       45.74       30.95     13.09 o 
  -1  10   3       52.46       30.59     10.94 o 
   0  10   3      383.60      375.37     15.23 o 
   1  10   3      248.77      265.05     14.31 o 
   2  10   3      304.63      330.02     19.27 o 
   3  10   3       14.58       20.85     24.77 o 
   4  10   3       13.28        5.91     29.05 o 
  -4  11   3        0.34        3.07     35.03 o 
  -3  11   3       65.13       53.17     19.30 o 
  -2  11   3      496.55      506.40     25.92 o 
  -1  11   3      210.10      199.89     38.33 o 
   0  11   3       78.74       68.13     14.13 o 
   1  11   3      246.37      241.86     15.37 o 
   2  11   3       58.26       47.33     15.43 o 
   3  11   3        1.89       -1.96     26.30 o 
   4  11   3       48.77       24.17     31.53 o 
  -3  12   3       15.10        9.86     20.75 o 
  -2  12   3        0.03        3.54     18.00 o 
  -1  12   3       45.37       33.78     19.51 o 
   0  12   3       33.51       26.50     14.30 o 
   1  12   3        4.00        3.55     12.09 o 
   2  12   3      145.33      165.79     20.20 o 
   3  12   3       19.70       12.68     28.63 o 
  -3  13   3       29.29       25.14     24.59 o 
  -2  13   3      145.19      141.95     23.30 o 
  -1  13   3      167.71      157.48     26.35 o 
   0  13   3       27.05       34.54     22.15 o 
   1  13   3        6.41        0.66     18.53 o 
   2  13   3       45.65       42.70     18.95 o 
  -2  14   3        2.94       -2.86     25.87 o 
  -1  14   3       19.51       15.58     24.66 o 
   0  14   3        1.17       -0.21     24.58 o 
   1  14   3      119.71      126.61     37.86 o 
   2  14   3       40.32       35.81     40.23 o 
   0  15   3        7.46       22.68     34.90 o 
  -5   0   4       26.00       70.79     72.52 o 
  -4   0   4      314.29      336.29     21.13 o 
  -3   0   4      905.33      877.16     26.77 o 
  -2   0   4     2247.71     2130.63     30.55 o 
  -1   0   4     2274.46     2126.01     20.80 o 
   0   0   4      886.52      862.58     12.90 o 
   1   0   4     1739.10     1708.95     30.92 o 
   2   0   4      827.32      730.94     50.92 o 
   3   0   4        0.00       -1.33     11.76 o 
   4   0   4       30.53       20.02     17.92 o 
   5   0   4      129.65      152.22     71.51 o 
  -5   1   4       67.18      102.33     61.24 o 
  -4   1   4        5.22        2.13      8.10 o 
  -3   1   4      158.41      114.66     55.83 o 
  -2   1   4       16.73       18.99      4.69 o 
  -1   1   4      913.73      965.83     10.89 o 
   0   1   4     1702.89     1721.31     14.74 o 
   1   1   4     1533.97     1612.62     26.06 o 
   2   1   4       15.39        9.34      5.85 o 
   3   1   4        1.00       -0.61      8.11 o 
   4   1   4       67.30       70.51     14.16 o 
   5   1   4       36.77       36.71     27.75 o 
  -5   2   4       18.88       15.54     45.30 o 
  -4   2   4       55.20       70.08      9.85 o 
  -3   2   4     1078.40      870.11    567.78 o 
  -2   2   4     1895.28     1845.65     17.54 o 
  -1   2   4     2275.84     2190.54     15.58 o 
   0   2   4     2908.38     2530.13    434.40 o 
   1   2   4      316.97      309.81      9.92 o 
   2   2   4      867.23      771.19     31.71 o 
   3   2   4       12.33        7.33      8.56 o 
   4   2   4      128.02      114.62     22.28 o 
   5   2   4        0.36       -2.11     30.08 o 
  -5   3   4        5.20       -2.16     40.90 o 
  -4   3   4       23.41       17.82     11.76 o 
  -3   3   4       10.86        7.31      6.21 o 
  -2   3   4      245.73      229.33      7.99 o 
  -1   3   4      250.84      248.84      8.60 o 
   0   3   4      130.26      109.48      5.58 o 
   1   3   4     1372.92     1362.46     17.37 o 
   2   3   4       63.86       58.54      7.69 o 
   3   3   4        3.53        5.08      8.54 o 
   4   3   4        4.02       16.19     19.72 o 
   5   3   4       45.87       53.39     30.00 o 
  -5   4   4       11.52        9.56     37.12 o 
  -4   4   4       40.06       65.85     19.67 o 
  -3   4   4      395.29      412.67     13.25 o 
  -2   4   4     5483.32     5374.04     73.84 o 
  -1   4   4      373.90      347.16      9.07 o 
   0   4   4       57.97       36.67      4.95 o 
   1   4   4     2238.91     2349.36     35.26 o 
   2   4   4     1008.90     1032.04     19.67 o 
   3   4   4       37.42       12.42     14.59 o 
   4   4   4      109.02       80.04     22.00 o 
   5   4   4        2.73        3.16     29.51 o 
  -5   5   4        3.07        1.55     50.74 o 
  -4   5   4        0.28        4.83     25.23 o 
  -3   5   4       61.01       44.64     10.58 o 
  -2   5   4      538.21      539.96     11.36 o 
  -1   5   4       42.20       39.48      4.75 o 
   0   5   4      340.02      323.01     10.34 o 
   1   5   4      204.01      179.33      8.21 o 
   2   5   4      148.40      155.27     11.90 o 
   3   5   4      133.43      129.71     18.61 o 
   4   5   4        3.54       -0.54     21.89 o 
   5   5   4       21.64       22.64     28.00 o 
  -5   6   4       23.03        7.99     49.94 o 
  -4   6   4        0.99        1.23     31.72 o 
  -3   6   4     1186.15     1286.75     41.62 o 
  -2   6   4     1063.13     1038.60     16.20 o 
  -1   6   4      548.31      505.78     11.61 o 
   0   6   4      599.77      601.30     10.70 o 
   1   6   4      407.78      393.28     11.32 o 
   2   6   4      917.79      850.28    101.15 o 
   3   6   4       73.31       59.19     18.55 o 
   4   6   4       28.65       27.41     21.60 o 
   5   6   4        6.26        7.83     31.02 o 
  -5   7   4       18.14        7.21     52.59 o 
  -4   7   4        5.41        0.13     25.05 o 
  -3   7   4       85.74       75.14     11.63 o 
  -2   7   4       63.25       60.35      9.53 o 
  -1   7   4       14.19       11.33      5.27 o 
   0   7   4      277.57      306.91      9.07 o 
   1   7   4      756.89      827.81     13.70 o 
   2   7   4      219.42      226.60     21.64 o 
   3   7   4      143.90      124.72     22.15 o 
   4   7   4       47.61       49.08     26.30 o 
   5   7   4       52.88       26.09     32.42 o 
  -5   8   4        4.33        7.59     35.95 o 
  -4   8   4       99.06      105.65     30.37 o 
  -3   8   4      135.26      136.75     17.27 o 
  -2   8   4      643.84      654.54     41.32 o 
  -1   8   4      767.10      759.18     23.98 o 
   0   8   4      462.97      463.08     13.20 o 
   1   8   4      493.18      534.98     24.36 o 
   2   8   4        2.54        4.84     15.96 o 
   3   8   4       30.30        7.18     20.72 o 
   4   8   4        8.81        5.10     26.66 o 
  -4   9   4        0.62       10.41     28.29 o 
  -3   9   4       29.20       16.03     14.84 o 
  -2   9   4        0.53        4.09     10.10 o 
  -1   9   4      133.35      128.08     11.82 o 
   0   9   4      271.96      222.20     27.97 o 
   1   9   4      729.15      769.84     20.10 o 
   2   9   4       18.97        5.38     17.14 o 
   3   9   4       30.80       28.35     23.49 o 
   4   9   4        7.00        5.18     27.73 o 
  -4  10   4       21.60       25.87     33.66 o 
  -3  10   4      181.13      193.06     22.23 o 
  -2  10   4      589.81      610.74     26.86 o 
  -1  10   4       93.22       99.01     12.46 o 
   0  10   4      241.05      251.10     21.25 o 
   1  10   4       34.24       38.42     11.37 o 
   2  10   4      511.18      564.05     72.68 o 
   3  10   4       13.00       10.77     22.17 o 
   4  10   4       39.56       24.94     31.86 o 
  -4  11   4        7.72       -2.27     35.20 o 
  -3  11   4        0.78        3.38     19.24 o 
  -2  11   4        0.35        2.37     16.87 o 
  -1  11   4        6.30       15.43     15.09 o 
   0  11   4       81.77       82.80     24.71 o 
   1  11   4       61.36       50.99     16.37 o 
   2  11   4       36.24       35.10     22.26 o 
   3  11   4       23.98       23.06     26.38 o 
  -3  12   4       96.08       87.81     24.02 o 
  -2  12   4      235.59      244.81     24.24 o 
  -1  12   4      167.35      150.97     24.69 o 
   0  12   4       16.52        2.11     20.29 o 
   1  12   4       89.08       80.34     17.99 o 
   2  12   4       78.35       43.45     23.88 o 
   3  12   4        2.48        2.31     29.73 o 
  -2  13   4        2.96        3.91     20.94 o 
  -1  13   4        7.91        7.35     23.00 o 
   0  13   4      102.00       80.53     25.31 o 
   1  13   4       89.74       89.73     26.90 o 
   2  13   4       15.12       22.98     27.23 o 
  -1  14   4       49.88       44.75     26.94 o 
   0  14   4       15.93       33.32     25.95 o 
   1  14   4       57.94       31.94     35.31 o 
  -5   0   5        2.14        2.45     17.74 o 
  -4   0   5       12.15        6.12     13.57 o 
  -3   0   5      373.66      393.43     17.39 o 
  -2   0   5       10.93        6.89      7.10 o 
  -1   0   5     1560.56     1515.55     17.85 o 
   0   0   5     2927.87     2908.88     40.36 o 
   1   0   5     1647.23     1670.31     29.08 o 
   2   0   5      640.82      660.05     33.09 o 
   3   0   5       58.57       48.66     12.97 o 
   4   0   5      259.76      279.01     24.24 o 
   5   0   5       26.52       -0.03     60.39 o 
  -5   1   5        7.74       -4.21     17.78 o 
  -4   1   5       38.15       41.70      9.88 o 
  -3   1   5      692.22      690.41     15.05 o 
  -2   1   5      455.44      440.08     13.27 o 
  -1   1   5      292.05      287.64      7.13 o 
   0   1   5      365.04      349.00     12.12 o 
   1   1   5     2569.86     2748.56     31.54 o 
   2   1   5       31.28       17.02      6.29 o 
   3   1   5        0.27       -0.55      8.02 o 
   4   1   5        1.04       -2.11     12.77 o 
   5   1   5        4.25        0.13     25.90 o 
  -5   2   5        1.24        6.87     18.00 o 
  -4   2   5       85.20       35.36     33.63 o 
  -3   2   5       34.50       41.14     10.01 o 
  -2   2   5       57.67       57.14      5.45 o 
  -1   2   5      650.53      614.40      9.72 o 
   0   2   5     2309.78     2297.32     22.91 o 
   1   2   5     2974.05     3048.94     40.23 o 
   2   2   5      305.80      280.62     12.03 o 
   3   2   5       44.32       57.03     10.35 o 
   4   2   5      212.19      257.97     36.43 o 
   5   2   5       17.28       20.44     27.92 o 
  -5   3   5        1.24        5.68     64.73 o 
  -4   3   5       25.77       30.45     13.73 o 
  -3   3   5      220.06      222.33     22.22 o 
  -2   3   5      732.77      715.48     12.65 o 
  -1   3   5      148.38      119.24      8.44 o 
   0   3   5      914.21      990.50     22.17 o 
   1   3   5      718.57      683.77     13.65 o 
   2   3   5      690.70      686.90     17.08 o 
   3   3   5      123.73      118.93     11.72 o 
   4   3   5        0.21       -0.54     18.85 o 
   5   3   5       17.82       10.71     28.32 o 
  -5   4   5        0.29        6.02     52.74 o 
  -4   4   5       26.25       22.89     14.00 o 
  -3   4   5       28.07       25.25      7.87 o 
  -2   4   5       18.53       13.25      5.59 o 
  -1   4   5      905.45      865.30     14.48 o 
   0   4   5     2667.21     2528.04     51.10 o 
   1   4   5      646.40      593.73     14.07 o 
   2   4   5      183.23      184.98     18.71 o 
   3   4   5      520.96      501.63     26.86 o 
   4   4   5       65.84       57.87     22.85 o 
   5   4   5        8.71        6.92     29.47 o 
  -5   5   5       14.34       -2.56     32.72 o 
  -4   5   5       29.75       20.44     15.34 o 
  -3   5   5      422.18      427.07     16.43 o 
  -2   5   5      509.20      526.76     15.62 o 
  -1   5   5      254.26      244.58      9.57 o 
   0   5   5       20.52        9.03      5.35 o 
   1   5   5     1310.45     1349.17     21.43 o 
   2   5   5      163.23      157.90     11.30 o 
   3   5   5       64.32       51.29     17.31 o 
   4   5   5      134.93      113.47     25.31 o 
   5   5   5        0.14        2.52     30.27 o 
  -5   6   5        2.36       11.43     33.15 o 
  -4   6   5        0.39       -0.05     15.25 o 
  -3   6   5      205.40      195.28     13.67 o 
  -2   6   5       27.12       26.99      7.10 o 
  -1   6   5      732.01      739.87     34.43 o 
   0   6   5     1381.51     1408.90     20.09 o 
   1   6   5      950.06      980.35     17.49 o 
   2   6   5      174.24      175.42     18.54 o 
   3   6   5       19.56       14.12     17.63 o 
   4   6   5      421.31      424.95     35.12 o 
   5   6   5        4.77       -3.71     29.18 o 
  -5   7   5        0.49        1.30     36.72 o 
  -4   7   5       68.28       51.59     28.77 o 
  -3   7   5      162.61      204.65     14.45 o 
  -2   7   5       36.78       45.52      9.85 o 
  -1   7   5      434.95      442.40     17.17 o 
   0   7   5      307.76      336.11     18.44 o 
   1   7   5      505.39      518.57     14.35 o 
   2   7   5       43.30       31.24     16.72 o 
   3   7   5       21.94        8.38     19.35 o 
   4   7   5        5.52        1.01     23.66 o 
  -4   8   5       36.42       32.71     28.55 o 
  -3   8   5       35.52       38.87     12.37 o 
  -2   8   5       24.77       29.02     10.15 o 
  -1   8   5        0.63        0.31      6.85 o 
   0   8   5     1311.60     1356.03     21.71 o 
   1   8   5      940.94     1015.04     27.09 o 
   2   8   5       62.05       53.51     18.48 o 
   3   8   5       27.50       44.46     21.06 o 
   4   8   5       27.88       34.27     28.51 o 
  -4   9   5        7.95        2.27     31.98 o 
  -3   9   5      156.59      155.15     16.49 o 
  -2   9   5      199.04      191.25     25.44 o 
  -1   9   5        3.33        2.99      9.75 o 
   0   9   5      287.46      325.16     13.56 o 
   1   9   5      325.50      327.84     20.77 o 
   2   9   5       14.90        6.13     18.94 o 
   3   9   5        1.65        5.26     23.37 o 
   4   9   5        1.97        6.55     27.02 o 
  -4  10   5        0.23        1.55     34.93 o 
  -3  10   5        8.97        3.62     18.84 o 
  -2  10   5        2.56       -0.05     12.00 o 
  -1  10   5      560.38      536.94     20.37 o 
   0  10   5      151.71      109.35     48.17 o 
   1  10   5      225.51      221.21     18.67 o 
   2  10   5      102.00       97.68     23.32 o 
   3  10   5       35.42       45.95     26.70 o 
  -3  11   5       95.54       91.45     22.13 o 
  -2  11   5      213.39      159.99     21.52 o 
  -1  11   5       19.07       18.94     12.70 o 
   0  11   5        4.45        5.60     19.01 o 
   1  11   5      343.91      298.98     23.73 o 
   2  11   5       71.31       66.23     24.55 o 
   3  11   5       15.51       18.50     26.61 o 
  -3  12   5        0.53        1.57     21.71 o 
  -2  12   5       15.36       13.63     20.41 o 
  -1  12   5       41.67       45.72     22.83 o 
   0  12   5      223.60      204.75     57.31 o 
   1  12   5      127.79      147.61     20.88 o 
   2  12   5       32.53       15.65     24.58 o 
  -2  13   5       20.66       22.22     24.58 o 
  -1  13   5       22.47       26.56     23.85 o 
   0  13   5       34.94       35.21     24.43 o 
   1  13   5      105.43      100.06     28.37 o 
   2  13   5        0.82        5.96     25.05 o 
  -1  14   5       18.34       11.44     26.94 o 
   0  14   5      135.31      111.17     29.91 o 
  -5   0   6        0.09        5.79     20.67 o 
  -4   0   6      139.76       93.35     16.97 o 
  -3   0   6       99.20      109.72     13.08 o 
  -2   0   6       88.37       88.89     11.29 o 
  -1   0   6      306.85      303.45      9.20 o 
   0   0   6       24.09       27.12      6.17 o 
   1   0   6        0.40        1.11      8.52 o 
   2   0   6       41.69       17.68     10.41 o 
   3   0   6      119.77      119.89     15.67 o 
   4   0   6        2.36        0.39     18.29 o 
   5   0   6       24.70       24.76     64.23 o 
  -5   1   6       22.15        9.95     19.78 o 
  -4   1   6        2.56       -1.20      9.56 o 
  -3   1   6        5.89       -2.48      7.47 o 
  -2   1   6        0.75        0.32      5.50 o 
  -1   1   6      447.63      407.26      8.96 o 
   0   1   6     2868.31     2880.24     31.80 o 
   1   1   6      976.35     1035.67     19.31 o 
   2   1   6      203.93      188.31     10.44 o 
   3   1   6      574.72      544.58     17.05 o 
   4   1   6      371.95      377.94     18.85 o 
   5   1   6       15.33       16.03     26.74 o 
  -5   2   6       10.34       14.33     18.54 o 
  -4   2   6       43.15       46.56     10.18 o 
  -3   2   6       94.16       74.98     23.33 o 
  -2   2   6       10.71        8.89      5.00 o 
  -1   2   6      224.96      228.48      7.47 o 
   0   2   6      631.26      663.80     13.34 o 
   1   2   6       30.66       17.56      6.46 o 
   2   2   6      179.62      171.75     10.26 o 
   3   2   6      131.50      141.34     12.01 o 
   4   2   6       23.79       17.68     18.10 o 
   5   2   6       12.10       -0.64     26.46 o 
  -5   3   6        3.06        2.07     18.72 o 
  -4   3   6        0.32       -4.11     13.96 o 
  -3   3   6       21.28       17.83      8.24 o 
  -2   3   6        9.49        8.71      5.77 o 
  -1   3   6      814.71      797.35     14.33 o 
   0   3   6     1377.69     1356.58     22.17 o 
   1   3   6      542.20      538.53     13.57 o 
   2   3   6      547.08      546.85     15.61 o 
   3   3   6      646.90      658.78     20.57 o 
   4   3   6       69.45       80.84     20.75 o 
   5   3   6       18.65       16.53     28.76 o 
  -5   4   6        0.68       -4.33     19.72 o 
  -4   4   6       16.09       13.23     14.90 o 
  -3   4   6      128.01      140.36     18.55 o 
  -2   4   6       89.86       79.78      7.47 o 
  -1   4   6       19.85        7.77      5.49 o 
   0   4   6        4.46        5.91      5.48 o 
   1   4   6       97.05       95.64     10.24 o 
   2   4   6        2.87        2.90      8.51 o 
   3   4   6      427.21      394.94     26.19 o 
   4   4   6        0.25       -0.57     20.72 o 
   5   4   6        0.17       -2.34     28.81 o 
  -5   5   6        0.78        2.21     19.29 o 
  -4   5   6        0.06       -1.58     14.84 o 
  -3   5   6      313.02      291.39     15.60 o 
  -2   5   6      243.65      268.28     13.05 o 
  -1   5   6      738.45      752.74     15.32 o 
   0   5   6     1084.54     1106.51     29.77 o 
   1   5   6      306.70      307.37     13.58 o 
   2   5   6      222.88      233.61     16.83 o 
   3   5   6      492.80      479.84     27.87 o 
   4   5   6      179.54      213.83     43.53 o 
  -5   6   6        3.09       -3.40     38.35 o 
  -4   6   6        0.70        1.79     16.02 o 
  -3   6   6      241.47      239.02     14.95 o 
  -2   6   6       17.40       14.26      7.56 o 
  -1   6   6       59.72       45.35      7.33 o 
   0   6   6      142.27      147.95      9.33 o 
   1   6   6       37.40       32.17      7.84 o 
   2   6   6       75.92       90.48     17.63 o 
   3   6   6       77.12       76.98     28.56 o 
   4   6   6        1.46       13.40     25.06 o 
  -4   7   6        6.40        5.70     17.59 o 
  -3   7   6       36.70       37.39     11.56 o 
  -2   7   6       18.45        4.80      8.80 o 
  -1   7   6      227.96      192.23     25.98 o 
   0   7   6      847.57      846.22     17.93 o 
   1   7   6      436.59      453.21     14.70 o 
   2   7   6      260.19      273.76     27.11 o 
   3   7   6      113.29      156.50     24.71 o 
   4   7   6      101.73       90.89     28.53 o 
  -4   8   6      118.85      139.03     23.26 o 
  -3   8   6       16.34       23.48     12.59 o 
  -2   8   6       23.79        6.63     10.37 o 
  -1   8   6        8.52       10.02      7.96 o 
   0   8   6      139.85      158.07     14.52 o 
   1   8   6       82.61       83.94     14.07 o 
   2   8   6      206.23      170.32     21.49 o 
   3   8   6       53.87       74.95     24.17 o 
   4   8   6        1.16        1.90     27.59 o 
  -4   9   6       14.74        1.94     34.54 o 
  -3   9   6       24.98       16.98     13.56 o 
  -2   9   6       21.52       16.38     11.61 o 
  -1   9   6       73.62       63.61     12.01 o 
   0   9   6      498.89      523.90     16.79 o 
   1   9   6      361.70      383.78     33.70 o 
   2   9   6       13.65       12.46     19.82 o 
   3   9   6      173.25      170.55     42.19 o 
  -3  10   6       40.03       29.57     14.34 o 
  -2  10   6       28.05       31.99     13.23 o 
  -1  10   6        5.30        1.37     11.97 o 
   0  10   6       92.21       81.11     14.67 o 
   1  10   6       47.67       26.53     15.31 o 
   2  10   6       49.18       35.54     22.38 o 
   3  10   6       74.49       38.91     27.14 o 
  -3  11   6       17.13        6.42     20.52 o 
  -2  11   6        0.52        1.39     14.07 o 
  -1  11   6      136.64      122.82     15.57 o 
   0  11   6      473.93      495.84     32.95 o 
   1  11   6        0.73        1.46     16.33 o 
   2  11   6       44.23       46.58     24.68 o 
   3  11   6      183.06      179.68     32.80 o 
  -2  12   6        7.46        3.19     20.98 o 
  -1  12   6        1.28        2.51     23.13 o 
   0  12   6        0.64        1.63     23.62 o 
   1  12   6       62.73       54.69     19.13 o 
   2  12   6       20.59        8.49     25.38 o 
  -1  13   6       79.35       61.50     27.44 o 
   0  13   6       43.11       35.29     26.40 o 
   1  13   6       89.84       83.82     29.52 o 
  -5   0   7        1.86        0.34     20.14 o 
  -4   0   7       96.61       67.34     18.53 o 
  -3   0   7        9.87        4.29     11.48 o 
  -2   0   7       39.38       28.27     11.11 o 
  -1   0   7      512.76      544.38     18.46 o 
   0   0   7       80.91       70.30     12.51 o 
   1   0   7      313.35      346.15     27.30 o 
   2   0   7        1.33        4.76     11.10 o 
   3   0   7      250.02      256.55     29.23 o 
   4   0   7      114.73       93.88     21.30 o 
  -5   1   7       10.79       12.89     21.38 o 
  -4   1   7      194.67      247.97     17.28 o 
  -3   1   7      130.73      140.75     11.34 o 
  -2   1   7       15.11       18.06      6.75 o 
  -1   1   7       68.34       71.89      7.27 o 
   0   1   7      111.39      122.79      7.67 o 
   1   1   7        2.73        1.02      6.88 o 
   2   1   7     1071.13      993.23     20.22 o 
   3   1   7       68.78       64.40     13.89 o 
   4   1   7       11.75       13.59     13.96 o 
  -5   2   7        2.68       -0.57     20.98 o 
  -4   2   7       13.33       11.19     10.89 o 
  -3   2   7       57.07       42.57      9.72 o 
  -2   2   7       13.67       13.54      7.57 o 
  -1   2   7      231.51      232.03      8.17 o 
   0   2   7       84.38       72.36      7.20 o 
   1   2   7        3.61        3.98      7.47 o 
   2   2   7      536.34      582.61     20.06 o 
   3   2   7       86.96       85.51     13.24 o 
   4   2   7       48.04       30.85     18.58 o 
  -5   3   7       45.38       48.21     24.29 o 
  -4   3   7       99.29      117.67     13.95 o 
  -3   3   7      191.94      235.99     13.70 o 
  -2   3   7        4.16        7.58      6.50 o 
  -1   3   7       14.25       15.64      6.24 o 
   0   3   7      148.80      147.61      9.99 o 
   1   3   7       78.23       85.52      9.86 o 
   2   3   7      104.64      113.11     11.45 o 
   3   3   7      475.63      438.55     28.45 o 
   4   3   7       23.22       25.54     20.40 o 
  -5   4   7        0.12        5.87     20.93 o 
  -4   4   7       10.38        3.98     16.17 o 
  -3   4   7      101.36       74.02     10.45 o 
  -2   4   7        1.41        1.32      6.70 o 
  -1   4   7      322.22      318.70     11.54 o 
   0   4   7      237.33      237.57     10.54 o 
   1   4   7        4.04        5.29      8.38 o 
   2   4   7       38.55       39.95     12.03 o 
   3   4   7      560.48      501.34     28.65 o 
   4   4   7       20.19       26.55     22.76 o 
  -4   5   7      112.61      131.39     20.69 o 
  -3   5   7       18.88       26.47      9.18 o 
  -2   5   7      104.15      115.03     10.32 o 
  -1   5   7      147.68      139.73     26.96 o 
   0   5   7        4.78        4.69      6.85 o 
   1   5   7        0.77        0.74      7.33 o 
   2   5   7      427.33      420.34     17.63 o 
   3   5   7       10.55       22.56     17.92 o 
   4   5   7       53.54       25.58     23.74 o 
  -4   6   7       19.72        9.33     17.74 o 
  -3   6   7        0.06        0.45     10.91 o 
  -2   6   7      110.19       60.75     17.77 o 
  -1   6   7      518.92      498.40     14.75 o 
   0   6   7       62.14       71.08      8.72 o 
   1   6   7       19.04       26.23      8.54 o 
   2   6   7       72.63       76.20     17.81 o 
   3   6   7       95.20       91.60     21.88 o 
   4   6   7       97.66       87.00     25.34 o 
  -4   7   7      145.39      164.71     40.25 o 
  -3   7   7       56.27       50.45     12.54 o 
  -2   7   7       19.66        7.59      8.02 o 
  -1   7   7       82.13       77.62      9.16 o 
   0   7   7      163.52      139.68     10.48 o 
   1   7   7       31.34       26.54      9.21 o 
   2   7   7      261.49      219.16     23.15 o 
   3   7   7       62.34       51.19     22.58 o 
   4   7   7       19.57       10.41     26.33 o 
  -4   8   7        0.59       -0.63     20.10 o 
  -3   8   7       10.07        9.15     12.62 o 
  -2   8   7       27.80       15.86     11.69 o 
  -1   8   7        8.27        5.85      8.67 o 
   0   8   7       83.46       85.84     10.54 o 
   1   8   7       68.16       64.90     20.42 o 
   2   8   7       51.43       60.94     19.05 o 
   3   8   7       88.03      103.60     23.73 o 
  -3   9   7       46.17       54.96     15.57 o 
  -2   9   7        7.08        6.28     12.24 o 
  -1   9   7        7.52        5.98     11.67 o 
   0   9   7       48.68       49.86     10.89 o 
   1   9   7        0.37        0.66     14.39 o 
   2   9   7      197.13      155.43     24.68 o 
   3   9   7       70.91       57.50     25.96 o 
  -3  10   7        9.52       -0.14     15.27 o 
  -2  10   7        0.55        0.56     13.45 o 
  -1  10   7      192.37      193.21     26.33 o 
   0  10   7       46.84       48.31     16.12 o 
   1  10   7        1.25        4.52     15.94 o 
   2  10   7       59.32       59.20     24.56 o 
   3  10   7       41.41       41.23     28.06 o 
  -2  11   7       23.32       24.05     15.63 o 
  -1  11   7        6.31        7.53     14.10 o 
   0  11   7        6.32       10.89     22.53 o 
   1  11   7        0.45        3.45     17.50 o 
   2  11   7       53.12       42.97     25.51 o 
  -2  12   7       10.21        1.96     17.77 o 
  -1  12   7       96.71       88.51     27.10 o 
   0  12   7        0.39       -1.57     25.05 o 
   1  12   7       14.90       16.13     20.75 o 
  -5   0   8       71.88       67.90     27.30 o 
  -4   0   8      116.80      116.61     22.33 o 
  -3   0   8       81.38      103.79     18.82 o 
  -2   0   8       25.21       33.12     11.86 o 
  -1   0   8     1171.21     1150.07     68.74 o 
   0   0   8      523.42      581.08     27.57 o 
   1   0   8      357.91      354.50     23.25 o 
   2   0   8       47.79       57.77     16.38 o 
   3   0   8        1.92        3.68     17.03 o 
   4   0   8        0.27        0.67     20.28 o 
  -5   1   8        0.04        2.70     25.47 o 
  -4   1   8        8.95       12.90     13.53 o 
  -3   1   8        4.49        8.87      9.86 o 
  -2   1   8       91.03       93.68     10.51 o 
  -1   1   8      137.62      140.74     12.38 o 
   0   1   8       88.06       86.44      9.31 o 
   1   1   8       16.11       18.01      9.04 o 
   2   1   8       28.04       27.65     10.74 o 
   3   1   8       36.15       27.77     12.03 o 
   4   1   8        3.02        5.39     16.23 o 
  -4   2   8      151.53      164.68     17.34 o 
  -3   2   8       53.74       49.41     10.59 o 
  -2   2   8      291.19      286.33     14.21 o 
  -1   2   8      254.35      270.96     13.11 o 
   0   2   8      233.53      220.82     12.32 o 
   1   2   8        2.18        0.56      9.10 o 
   2   2   8      124.79      128.13     12.59 o 
   3   2   8       10.45        5.88     11.86 o 
   4   2   8       27.06       21.41     22.19 o 
  -4   3   8        4.78        0.84     12.27 o 
  -3   3   8        0.16        4.78     10.06 o 
  -2   3   8      327.72      358.23     15.55 o 
  -1   3   8      194.32      191.76     14.17 o 
   0   3   8        5.42       10.21      7.88 o 
   1   3   8       16.72        8.25      9.18 o 
   2   3   8      208.74      200.59     58.32 o 
   3   3   8       97.50      107.32     14.25 o 
   4   3   8       29.91        3.90     22.56 o 
  -4   4   8       29.32       30.84     18.93 o 
  -3   4   8      228.39      220.68     17.03 o 
  -2   4   8      113.75      116.78     14.29 o 
  -1   4   8      330.85      318.31     12.34 o 
   0   4   8      147.72      149.24     10.22 o 
   1   4   8       35.95       36.89      9.98 o 
   2   4   8        1.66        4.86     10.99 o 
   3   4   8       87.48       64.26     18.91 o 
   4   4   8        0.16        3.51     23.59 o 
  -4   5   8        1.27        3.40     18.02 o 
  -3   5   8       31.72       20.57     11.18 o 
  -2   5   8      224.62      232.27     27.87 o 
  -1   5   8      210.93      240.66     11.94 o 
   0   5   8       13.62        8.84      8.00 o 
   1   5   8        0.78        3.77      8.65 o 
   2   5   8       94.84       97.99     15.46 o 
   3   5   8        7.70        8.90     18.98 o 
   4   5   8        3.83        0.78     22.25 o 
  -4   6   8       47.40       29.89     20.09 o 
  -3   6   8       54.44       57.27     13.42 o 
  -2   6   8      150.02      165.08     11.86 o 
  -1   6   8      143.80      138.83     10.86 o 
   0   6   8      243.44      264.29     18.34 o 
   1   6   8       18.10       13.05      9.44 o 
   2   6   8      127.56      135.14     21.20 o 
   3   6   8        0.18        0.82     20.65 o 
  -4   7   8        8.47       -2.72     20.11 o 
  -3   7   8       34.83       27.76     14.22 o 
  -2   7   8       94.00       92.11     11.50 o 
  -1   7   8       40.24       40.53      9.68 o 
   0   7   8        5.67        4.52      9.13 o 
   1   7   8       54.49       49.61     10.93 o 
   2   7   8       18.31       25.29     19.23 o 
   3   7   8       38.61       20.25     22.56 o 
  -3   8   8       31.05       39.98     15.23 o 
  -2   8   8        6.97        0.90     12.54 o 
  -1   8   8      182.61      188.06     16.92 o 
   0   8   8      130.88      109.75     12.06 o 
   1   8   8        2.83        0.33     14.40 o 
   2   8   8       68.49       44.49     21.43 o 
   3   8   8        5.48        7.38     23.77 o 
  -3   9   8        0.21       -0.13     15.53 o 
  -2   9   8       47.79       51.23     14.87 o 
  -1   9   8       61.00       70.56     11.88 o 
   0   9   8       23.89       14.25     14.61 o 
   1   9   8        0.97        9.03     16.24 o 
   2   9   8       54.33       44.93     23.03 o 
  -2  10   8       37.17       33.10     15.29 o 
  -1  10   8      122.76      118.76     16.69 o 
   0  10   8       72.95       57.39     17.25 o 
   1  10   8       95.49       78.64     19.80 o 
   2  10   8        0.10        2.29     24.89 o 
  -2  11   8       48.16       41.35     17.25 o 
  -1  11   8       25.76       37.02     24.88 o 
   0  11   8       67.23       51.39     25.74 o 
   1  11   8       12.93        8.13     19.57 o 
  -4   0   9        3.85        8.02     20.11 o 
  -3   0   9      202.17      221.45     24.09 o 
  -2   0   9      247.76      299.06     24.89 o 
  -1   0   9      344.92      340.12     18.24 o 
   0   0   9       25.13       26.15     15.30 o 
   1   0   9     1272.04     1189.98     42.08 o 
   2   0   9       11.32       18.50     16.63 o 
   3   0   9        0.65       -1.64     19.27 o 
   4   0   9        0.01       -1.79     25.27 o 
  -4   1   9       34.83       45.19     15.71 o 
  -3   1   9        2.15        1.53     11.88 o 
  -2   1   9       77.91       86.47     11.77 o 
  -1   1   9      226.61      210.22     13.09 o 
   0   1   9       88.17      101.79     16.11 o 
   1   1   9        8.25        4.24     10.49 o 
   2   1   9       40.26       34.77     12.40 o 
   3   1   9       47.83       28.71     14.32 o 
   4   1   9        0.14        5.28     25.67 o 
  -4   2   9        0.11        0.99     14.43 o 
  -3   2   9      132.20      139.96     14.53 o 
  -2   2   9      449.31      448.71     17.94 o 
  -1   2   9      284.36      285.14     14.38 o 
   0   2   9      187.20      218.74     13.68 o 
   1   2   9       43.92       52.15     11.12 o 
   2   2   9      549.91      536.65     22.52 o 
   3   2   9        8.38        8.06     14.00 o 
  -4   3   9        0.22       -0.18     14.83 o 
  -3   3   9       58.85       34.56     11.53 o 
  -2   3   9       72.86       69.03     11.63 o 
  -1   3   9      179.48      154.02     22.97 o 
   0   3   9        0.99        1.11      9.11 o 
   1   3   9        1.30        0.36     10.16 o 
   2   3   9       30.57       21.33     12.83 o 
   3   3   9        1.37        3.21     18.85 o 
  -4   4   9        5.77        9.60     20.63 o 
  -3   4   9       47.37       44.26     13.28 o 
  -2   4   9      284.45      333.37     17.23 o 
  -1   4   9      404.93      413.05     17.44 o 
   0   4   9       64.66       64.30     11.20 o 
   1   4   9      172.85      213.14     16.42 o 
   2   4   9      169.08      194.94     16.77 o 
   3   4   9       27.35       15.74     18.58 o 
  -4   5   9       18.90       27.81     21.27 o 
  -3   5   9       13.01        1.90     12.27 o 
  -2   5   9      139.15      122.39     13.65 o 
  -1   5   9      286.58      290.46     16.07 o 
   0   5   9        0.95       -0.64     10.06 o 
   1   5   9        4.14        1.01     11.51 o 
   2   5   9        1.18        2.56     17.40 o 
   3   5   9       15.34        3.96     20.70 o 
  -3   6   9      106.36      105.74     20.54 o 
  -2   6   9       71.14       93.46     13.34 o 
  -1   6   9      276.69      293.75     16.50 o 
   0   6   9       82.30       93.04     12.57 o 
   1   6   9      158.01      172.39     15.44 o 
   2   6   9       95.29       84.72     21.67 o 
   3   6   9       20.49       11.95     22.02 o 
  -3   7   9        4.33        1.51     18.71 o 
  -2   7   9       32.78       29.55     12.95 o 
  -1   7   9       63.99       54.26     15.62 o 
   0   7   9       59.62       47.59     11.75 o 
   1   7   9       25.78       25.30     14.98 o 
   2   7   9        3.22        2.02     20.24 o 
   3   7   9       28.04        2.18     23.81 o 
  -3   8   9       47.29       38.51     21.18 o 
  -2   8   9      185.37      208.82     23.01 o 
  -1   8   9       73.81       92.67     12.61 o 
   0   8   9       25.37       25.55     11.73 o 
   1   8   9      132.02      136.25     18.54 o 
   2   8   9      102.45      112.35     25.37 o 
  -2   9   9        6.76       10.32     15.31 o 
  -1   9   9      120.55      106.38     19.19 o 
   0   9   9        0.01        2.34     16.00 o 
   1   9   9        0.45        0.83     17.16 o 
   2   9   9        2.94       -5.96     24.77 o 
  -1  10   9       61.55       63.48     17.45 o 
   0  10   9       32.89       33.51     18.46 o 
   1  10   9       56.36       61.76     20.67 o 
  -4   0  10        5.90       -2.80     21.82 o 
  -3   0  10        3.35       11.57     19.29 o 
  -2   0  10        0.60        0.14     17.17 o 
  -1   0  10        0.42       -2.37     14.10 o 
   0   0  10        0.32       -3.69     16.19 o 
   1   0  10      371.03      379.55     29.34 o 
   2   0  10        0.23        5.68     18.49 o 
   3   0  10        8.21       15.25     22.32 o 
  -4   1  10       13.57        8.13     16.18 o 
  -3   1  10       61.62       78.75     15.92 o 
  -2   1  10      117.16      137.55     15.91 o 
  -1   1  10       56.59       61.96     11.89 o 
   0   1  10      307.49      318.29     20.89 o 
   1   1  10      421.69      483.50     22.90 o 
   2   1  10      168.32      197.92     24.56 o 
   3   1  10       12.10       14.77     16.14 o 
  -3   2  10        6.07        1.96     13.61 o 
  -2   2  10       23.83       18.47     11.71 o 
  -1   2  10        0.04       -1.05      9.56 o 
   0   2  10      235.99      233.93     38.23 o 
   1   2  10       35.05       34.78     13.28 o 
   2   2  10        0.24        2.66     13.33 o 
   3   2  10        0.82       -2.34     15.96 o 
  -3   3  10       29.03       26.05     13.72 o 
  -2   3  10      214.85      201.03     23.62 o 
  -1   3  10      150.50      170.00     26.32 o 
   0   3  10       96.94      102.33     13.28 o 
   1   3  10      247.64      280.72     18.83 o 
   2   3  10      220.67      229.37     19.31 o 
   3   3  10       25.82       18.13     24.37 o 
  -3   4  10       14.22        1.55     13.40 o 
  -2   4  10        4.34        2.34     11.18 o 
  -1   4  10        6.40        2.35     10.20 o 
   0   4  10       72.48       55.57     12.02 o 
   1   4  10       72.32       64.50     15.31 o 
   2   4  10        1.21       -0.96     14.40 o 
   3   4  10       15.39       12.08     22.82 o 
  -3   5  10       33.05       29.57     14.02 o 
  -2   5  10      141.09      174.20     16.23 o 
  -1   5  10       25.26       25.12     12.25 o 
   0   5  10      191.41      214.07     16.18 o 
   1   5  10      221.72      268.03     21.20 o 
   2   5  10      228.25      193.49     27.66 o 
  -3   6  10        0.58        3.98     19.74 o 
  -2   6  10        3.19        2.24     12.74 o 
  -1   6  10        2.00       -1.05     12.00 o 
   0   6  10       12.41       11.25     12.57 o 
   1   6  10       79.98       71.56     16.85 o 
   2   6  10        7.37        3.16     25.07 o 
  -2   7  10      110.82      122.64     24.51 o 
  -1   7  10       19.25       22.17     13.53 o 
   0   7  10       57.76       41.86     14.29 o 
   1   7  10      333.73      364.99     36.57 o 
   2   7  10       28.40       81.74     30.77 o 
  -2   8  10        1.98        4.46     19.28 o 
  -1   8  10        0.07        1.36     13.90 o 
   0   8  10       25.13       24.89     15.02 o 
   1   8  10       58.96       68.66     29.47 o 
  -1   9  10       24.60       21.95     15.24 o 
   0   9  10       92.49      105.31     25.51 o 
  -3   0  11       35.17       26.18     22.71 o 
  -2   0  11        0.79       -2.54     20.62 o 
  -1   0  11        0.34       -3.97     19.06 o 
   0   0  11        3.82        8.62     19.42 o 
   1   0  11      439.22      386.64     32.29 o 
   2   0  11        1.30        1.51     21.48 o 
  -3   1  11        2.06        2.11     15.69 o 
  -2   1  11        0.38        0.24     13.49 o 
  -1   1  11       36.06       27.85     13.04 o 
   0   1  11       67.23       65.44     15.56 o 
   1   1  11       97.43       85.98     15.71 o 
   2   1  11       66.04       60.85     16.80 o 
  -3   2  11       12.26        8.15     15.72 o 
  -2   2  11        5.62        1.75     14.33 o 
  -1   2  11        0.47        2.14     12.57 o 
   0   2  11      118.46      124.51     15.98 o 
   1   2  11       31.40       37.96     15.35 o 
   2   2  11        8.37        9.08     16.31 o 
  -3   3  11       18.69        7.74     16.22 o 
  -2   3  11       12.92       11.67     13.72 o 
  -1   3  11       21.42        9.77     12.84 o 
   0   3  11      305.76      288.12     44.17 o 
   1   3  11       17.97       24.59     15.21 o 
   2   3  11       22.57       15.76     16.43 o 
  -2   4  11        0.60       -2.25     13.55 o 
  -1   4  11       51.46       37.16     14.11 o 
   0   4  11        2.91        2.85     12.91 o 
   1   4  11       67.35       62.41     27.35 o 
   2   4  11       35.47       36.58     17.49 o 
  -2   5  11        8.87        6.11     14.49 o 
  -1   5  11       15.37       19.98     14.20 o 
   0   5  11      116.41      105.33     15.89 o 
   1   5  11       37.09       38.76     16.84 o 
  -2   6  11        0.84        4.49     15.19 o 
  -1   6  11        0.22        1.57     14.19 o 
   0   6  11       43.33       33.04     15.28 o 
   1   6  11       81.50       49.81     20.53 o 
  -1   7  11       23.03       15.87     15.14 o 
   0   7  11       51.12       43.61     16.14 o 
  -2   0  12        5.30       13.79     24.22 o 
  -1   0  12        7.69        0.06     22.04 o 
   0   0  12        1.33       -3.92     22.73 o 
   1   0  12       10.25       12.64     23.76 o 
  -2   1  12        0.98        4.23     15.78 o 
  -1   1  12        1.75        0.93     14.83 o 
   0   1  12       51.68       48.30     17.22 o 
   1   1  12        0.36       -0.15     16.51 o 
  -2   2  12       18.14       18.54     17.04 o 
  -1   2  12        0.27       -0.38     16.18 o 
   0   2  12       27.40       20.01     16.69 o 
   1   2  12        2.27        1.63     15.87 o 
  -1   3  12       29.58       32.58     15.64 o 
   0   3  12        3.48        5.47     16.78 o 
   1   3  12        1.90       -1.28     17.14 o 
  -1   4  12       14.30        6.36     15.66 o 
   0   4  12        8.57        8.09     16.19 o 
                                                 
